# Supplementary material for: Exploratory Analysis of Tannic Acid–Induced Antiproliferative Effects in SH-SY5Y Neuroblastoma Cells: Associations with Toll-like Receptors and microRNAs
Source: Biomedicines. 2026 May 14;14(5):1117. doi: 10.3390/biomedicines14051117 (PMC13204015; doi:10.3390/biomedicines14051117)
Supplement: Supplementary file 1 [file biomedicines-14-01117-s001.zip]

Archive with 1 entries (1 files):
- biomedicines-4236061-supplementary.pdf
